# Supplementary material for: Waste-to-Resource Strategy to Fabricate Functionalized MOFs Composite Material Based on Durian Shell Biomass Carbon Fiber and Fe3O4 for Highly Efficient and Recyclable Dye Adsorption
Source: Int J Mol Sci. 2022 May 24;23(11):5900. doi: 10.3390/ijms23115900 (PMC9180916; doi:10.3390/ijms23115900)
Supplement: Supplementary file 1 [file ijms-23-05900-s001.zip]

Archive with 1 entries (1 files):
- ijms-1674588-supplementary.pdf
